# Supplementary material for: In Silico Docking, Resistance Modulation and Biofilm Gene Expression in Multidrug-Resistant Acinetobacter baumannii via Cinnamic and Gallic Acids
Source: Antibiotics (Basel). 2022 Jun 28;11(7):870. doi: 10.3390/antibiotics11070870 (PMC9311515; doi:10.3390/antibiotics11070870)
Supplement: Supplementary file 1 [file antibiotics-11-00870-s001.zip]

Archive with 1 entries (1 files):
- antibiotics-1786221-supplementary.pdf
